# Supplementary material for: Analysis of Invasive Nontypeable Haemophilus influenzae Isolates Reveals Selection for the Expression State of Particular Phase-Variable Lipooligosaccharide Biosynthetic Genes
Source: Infect Immun. 2019 Apr 23;87(5):e00093-19. doi: 10.1128/IAI.00093-19 (PMC6479036; doi:10.1128/IAI.00093-19)
Supplement: Supplemental file 1 [file IAI.00093-19-s0001.xlsx]

## Sheet: Invasive LOS Rep Length and %
Repeat tract length and % ON-OFF for each gene in each strain; INVASIVE COLECTION
Major repeat size									% ON/OFF
Sample	lgtC	lex2A	oafA	Lic1A	Lic2A	Lic3A	Lic3B		Sample	lgtC	lex2A	oafA	Lic1A	Lic2A	Lic3A	Lic3B
Hi1	11	-	8	27	22	30	33		Hi1	94	-	100	100	96	93	84
Hi2	34	18	8	42	22	18	22		Hi2	90	93	98	70	85	94	73
Hi3	-	20	14	41	16	28	15		Hi3	-	87	96	87	88	81	86
Hi4	43	-	15	40	26	21	9		Hi4	66	-	86	76	73	92	95
Hi5	11	21	8	20	28	22	21		Hi5	100	92	90	89	90	83	85
Hi6	-	11	8	26	13	48	0		Hi6	-	96	100	100	87	81	0
Hi7	32	18	8	33	16	14	32		Hi7	100	100	97	47	97	98	75
Hi8	-	24	16	21	26	44	25		Hi8	-	91	95	95	88	92	90
Hi9	-	35	11	35	11	42	24		Hi9	-	73	95	84	80	87	88
Hi10	40	16	17	16	27	38	2		Hi10	100	95	100	97	87	85	80
Hi11	24	-	3	20	19	29	20		Hi11	89	-	98	90	90	88	74
Hi12	-	27	9	15	16	19	17		Hi12	-	86	97	96	87	85	90
Hi13	38	32	10	12	8	19	10		Hi13	74	85	100	100	93	93	96
Hi14	25	-	8	9	22	18	27		Hi14	93	-	98	95	88	91	90
Hi15	20	-	8	33	24	27	9		Hi15	97	-	100	100	95	93	90
Hi16	12	26	17	33	18	31	6		Hi16	100	90	94	87	94	94	97
Hi17	28	21	14	14	25	15	17		Hi17	85	94	93	93	89	95	93
Hi18	22	-	11	31	13	13	18		Hi18	94	-	98	80	96	96	92
Hi19	43	-	8	11	13	21	18		Hi19	91	-	100	96	93	90	94
Hi20	-	15	13	23	11	39	15		Hi20	-	89	94	86	95	88	94
Hi21	38	25	12	32	16	14	12		Hi21	81	85	94	84	95	95	95
Hi22	18	22	14	32	18	20	9		Hi22	83	91	96	100	34	95	96
Hi23	14	-	7	24	16	21	20		Hi23	100	-	99	82	84	95	90
Hi24	21	-	15	47	22	22	12		Hi24	88	-	95	84	93	96	86
Hi25	27	23	14	18	25	27	20		Hi25	84	92	96	96	85	83	89
Hi26	-	21	15	37	11	28	14		Hi26	-	91	92	100	99	92	38
Hi27		14	8	25	19	16	21		Hi27		93	100	100	96	97	90
Hi28	-	12	14	29	14	25	12		Hi28	-	94	95	89	96	88	78
Hi29	22	-	8	20	19	34	22		Hi29	95	-	100	93	91	86	91
Hi30	20	21	3	43	9	22	10		Hi30	81	90	100	83	33	90	94
Hi31	37	26	8	26	27	37	10		Hi31	94	88	100	88	90	92	91
Hi32	25	16	14	8	11	32	10		Hi32	89	86	81	99	98	89	100
Hi33	24	16	14	8	24	31	6		Hi33	70	93	89	89	90	85	82
Hi34	28	16	8	29	19	13	25		Hi34	93	94	93	87	91	91	92
Hi35	26	20	8	29	13	39	15		Hi35	83	92	78	87	96	83	91
Hi36	17	12	13	14	19	24	12		Hi36	100	96	96	97	92	96	95
Hi37	20	21	8	27	19	22	2		Hi37	97	92	100	100	94	88	98
Hi38	-	13	14	33	16	23	21		Hi38	-	94	89	81	94	86	92
Hi39	25	-	11	34	19	16	10		Hi39	80	-	95	100	93	94	90
Hi40	22	14	5	35	16	25	15		Hi40	95	95	92	89	81	70	93
Hi48	20	-	3	17	21	18	0		Hi48	-	96	100	87	89	93	0
Hi41	22	12	11	21	22	28	18		Hi41	100	98	86	90	93	95	78
Hi42	14	25	10	42	16	36	0		Hi42	100	88	98	79	82	88	0
Hi43	34	-	8	29	16	20	9		Hi43	91	-	100	90	92	89	97
Hi44	32	16	8	29	19	21	16		Hi44	92	90	96	92	82	94	91
Hi45	25	30	8	41	13	15	13		Hi45	87	87	98	88	96	97	93
Hi46	31	25	8	20	19	56	21		Hi46	86	86	100	88	96	82	86
Hi47	20	13	8	35	26	29	-		Hi47	100	96	97	87	91	95	-
Hi49	17	13	11	38	11	20	-		Hi49	100	94	97	82	91	89	-
Hi50	32	-	11	24	19	18	9		Hi50	75	-	100	100	96	96	84
Hi51	17	-	8	11	19	26	13		Hi51	100	-	98	93	94	89	94
Hi52	-	25	10	21	19	28	22		Hi52	-	85	98	94	92	78	89
Hi53	20	14	14	15	19	33	21		Hi53	94	91	96	90	91	94	92
Hi54	29	21	9	33	8	25	2		Hi54	100	92	96	82	97	84	91
Hi55	19	-	17	33	21	28	2		Hi55	70	-	64	54	56	77	100
Hi56	20	17	8	12	32	29	18		Hi56	96	94	97	98	88	95	87
Hi57	19	18	8	12	19	23	12		Hi57	92	94	97	95	96	93	93
Hi58	24	-	14	20	28	31	16		Hi58	89	-	96	94	84	83	90
Hi59	-	25	17	36	16	25	20		Hi59	-	88	94	88	94	77	78
Hi60	-	26	19	15	30	31	12		Hi60	-	84	89	94	83	79	89
Hi61	-	28	11	15	16	29	20		Hi61	-	87	95	92	95	89	76
Hi64	15	29	3	29	14	22	21		Hi64	79	88	100	100	97	96	89
Hi65	14	20	14	29	27	16	18		Hi65	100	90	90	84	86	96	92
Hi66	-	32	13	18	13	28	18		Hi66	-	81	100	93	95	84	87
Hi68	-	32	13	19	13	31	21		Hi68	-	80	96	74	93	78	92
Hi69	43	17	11	24	7	24	21		Hi69	86	75	93	88	99	90	92
Hi70	28	-	12	12	13	16	14		Hi70	91	-	97	71	95	100	93
Hi71	42	-	11	23	18	-	11		Hi71	97	-	97	87	85	-	70
Hi72	12	-	20	20	13	23	9		Hi72	12	-	97	93	96	96	93
Hi74	22	-	14	20	11	22	15		Hi74	92	-	94	82	98	94	91
		ON
		mixed
		OFF
		no product
		no repeat tract

## Sheet: Carriage LOS Rep Length and %
Repeat tract length and % ON-OFF for each gene in each strain; CARRIAGE COLECTION
Major repeat size									% ON/OFF
Number	lgtC	lex2A	oafA	Lic1A	Lic2A	Lic3A	Lic3B		Number	lgtC	lex2A	oafA	Lic1A	Lic2A	Lic3A	Lic3B
SW05356	25		7	20	13	20	3		SW05356	97		97	62	97	75	84
SW05743	38	28	6		23	27			SW05743	77	81	100		79	86
SW05744	38	28	6		23	27			SW05744	79	86	100		100	72
SW05748	16	28	11	43	22	29			SW05748	82	65	84	78	70	78
SW05788		20	10	31	28	34			SW05788		91	95	87	92	87
SW05790		20	10	32	28	34			SW05790		92	95	87	92	87
SW05792		20	10		28	35			SW05792		91	100		91	100
SW05798	21	23	19	23	23	25	3		SW05798	85	88	91	89	87	89	70
SW05799	15	23	7	28	13	10	14		SW05799	95	70	97	88	97	98	90
SW015624		33		36	25	16	6		SW015624		83		85	87	80	96
SW015625		33		36	25	16	6		SW015625		90		60	85	100	97
SW015632	26	17	10		16	13	20		SW015632	82	94	97		95	96	89
SW025589	29	34	8	18	25	33	29		SW025589	71	70	81	63	92	73	59
SW025592	19		7	27	20	15	9		SW025592	49		100	100	82	95	94
SW025596	17	33	7	26	15	27	9		SW025596	72	100	98	91	59	88	91
SW025604	29	34	8	20	25	34	27		SW025604	84	82	95	93	92	84	82
SW011722		13	17		16	16			SW011722		95	91		96	94
		ON
		mixed
		OFF
		no product
		no repeat tract
