# Supplementary material for: Analysis of Invasive Nontypeable Haemophilus influenzae Isolates Reveals Selection for the Expression State of Particular Phase-Variable Lipooligosaccharide Biosynthetic Genes
Source: Infect Immun. 2019 Apr 23;87(5):e00093-19. doi: 10.1128/IAI.00093-19 (PMC6479036; doi:10.1128/IAI.00093-19)
Supplement: Supplemental file 2 [file IAI.00093-19-s0002.xlsx]

## Sheet: INVASIVE
% ON-OFF-mixed ratios for each gene in each collection; INVASIVE COLLECTION
lgtC
gene present	% present	gene PV	% PV	ON	% ON	mixed	% mixed	OFF	% OFF
54	77.1429	54	100	22	40.7407	1	1.85185	31	57.4074
lex2A
gene present	% present	gene PV	% PV	ON	% ON	mixed	% mixed	OFF	% OFF
50	71.4286	50	100	18	36	0	0	32	64
oafA
gene present	% present	gene PV	% PV	ON	% ON	mixed	% mixed	OFF	% OFF
70	100	70	100	47	67.1429	1	1.42857	22	31.4286
lic1A
gene present	% present	gene PV	% PV	ON	% ON	mixed	% mixed	OFF	% OFF
70	100	70	100	27	38.5714	2	2.85714	41	58.5714
lic2A
gene present	% present	gene PV	% PV	ON	% ON	mixed	% mixed	OFF	% OFF
70	100	70	100	8	11.4286	3	4.28571	59	84.2857
lic3A
gene present	% present	gene PV	% PV	ON	% ON	mixed	% mixed	OFF	% OFF
69	98.5714	69	100	21	30.4348	0	0	49	71.0145
lic3B
gene present	% present	gene PV	% PV	ON	% ON	mixed	% mixed	OFF	% OFF
68	97.1429	65	95.5882	13	20	1	1.53846	51	78.4615
n=70

## Sheet: CARRIAGE
% ON-OFF-mixed ratios for each gene in each collection; CARRIAGE COLLECTION
lgtC
gene present	% present	gene PV	% PV	ON	% ON	mixed	% mixed	OFF	% OFF
11	64.7059	11	100	1	9.09091	2	18.1818	8	72.7273
lex2A
gene present	% present	gene PV	% PV	ON	% ON	mixed	% mixed	OFF	% OFF
15	88.2353	15	100	6	40	0	0	9	60
oafA
gene present	% present	gene PV	% PV	ON	% ON	mixed	% mixed	OFF	% OFF
15	88.2353	15	100	4	26.6667	0	0	11	73.3333
lic1A
gene present	% present	gene PV	% PV	ON	% ON	mixed	% mixed	OFF	% OFF
12	70.5882	12	100	2	16.6667	3	25	7	58.3333
lic2A
gene present	% present	gene PV	% PV	ON	% ON	mixed	% mixed	OFF	% OFF
17	100	17	100	0	0	1	5.88235	16	94.1176
lic3A
gene present	% present	gene PV	% PV	ON	% ON	mixed	% mixed	OFF	% OFF
17	100	17	100	5	29.4118	0	0	12	70.5882
lic3B
gene present	% present	gene PV	% PV	ON	% ON	mixed	% mixed	OFF	% OFF
11	64.7059	10	90.9091	2	20	1	10	7	70
n=17
